# Supplementary material for: Gender differences in reward and punishment for monetary and social feedback in children: An ERP study
Source: PLoS One. 2017 Mar 27;12(3):e0174100. doi: 10.1371/journal.pone.0174100 (PMC5367715; doi:10.1371/journal.pone.0174100)
Supplement: S1 Data — (ZIP) [file pone.0174100.s001.zip]

Archive with 7 entries (6 files):
- The minimal date set/
- The minimal date set/TableS1 The punishment sensitivity and reward sensitivity of all subjects.xlsx
- The minimal date set/TableS2 The proportion of switch behaviors of all subjects in each condition.xlsx
- The minimal date set/TableS3 Reaction time of all subjects in each condition.xlsx
- The minimal date set/TableS4 Mean amplitude of FRN for seven electrodes of all subjects in each condition.xlsx
- The minimal date set/TableS5 The latency of grand average waveforms of FRN for seven electrodes of all subjects in each condition.xlsx
- The minimal date set/TableS6 The relationship between FRN and the sensitivity to reward and punishment.xlsx
