# Supplementary material for: Gender differences in reward and punishment for monetary and social feedback in children: An ERP study
Source: PLoS One. 2017 Mar 27;12(3):e0174100. doi: 10.1371/journal.pone.0174100 (PMC5367715; doi:10.1371/journal.pone.0174100)
Supplement: S1 Data — (ZIP) [file pone.0174100.s001.zip › The minimal date set/TableS1 The punishment sensitivity and reward sensitivity of all subjects.xlsx]

## Sheet: Sheet1
group	punishment sensitivity	reward sensitivity
1	27	47
1	45	61
1	41	43
1	15	16
1	42	51
1	9	16
1	35	53
1	18	20
1	27	44
1	37	54
1	36	51
1	53	49
1	42	57
1	37	60
1	37	33
1	27	40
1	47	60
1	45	53
1	24	60
1	53	58
1	35	61
1	54	56
1	45	44
1	47	60
2	33	39
2	52	47
2	48	51
2	45	47
2	43	65
2	43	53
2	45	51
2	46	50
2	49	52
2	25	53
2	40	51
2	53	36
2	45	62
2	59	63
2	27	41
2	40	39
2	40	50
2	48	41
2	23	63
2	36	60
