# Supplementary material for: Gender differences in reward and punishment for monetary and social feedback in children: An ERP study
Source: PLoS One. 2017 Mar 27;12(3):e0174100. doi: 10.1371/journal.pone.0174100 (PMC5367715; doi:10.1371/journal.pone.0174100)
Supplement: S1 Data — (ZIP) [file pone.0174100.s001.zip › The minimal date set/TableS2 The proportion of switch behaviors of all subjects in each condition.xlsx]

## Sheet: Sheet1
group	monetary reward	monetary punishment	social reward	social punishment
1	0.55	0.586207	0.491667	0.465517
1	0.541667	0.775862	0.6	0.775862
1	0.666667	0.663793	0.691667	0.689655
1	0.6	0.551724	0.616667	0.715517
1	0.525	0.62931	0.55	0.568966
1	0.641667	0.439655	0.758333	0.344828
1	0.466667	0.508621	0.475	0.577586
1	0.691667	0.844828	0.583333	0.801724
1	0.475	0.732759	0.583333	0.568966
1	0.466667	0.525862	0.383333	0.491379
1	0.458333	0.767241	0.475	0.784483
1	0.366667	0.663793	0.258333	0.698276
1	0.466667	0.396552	0.5	0.431034
1	0.7	0.568966	0.625	0.456897
1	0.816667	0.706897	0.783333	0.853448
1	0.416667	0.543103	0.391667	0.543103
1	0.558333	0.525862	0.508333	0.698276
1	0.7	0.75	0.683333	0.689655
1	0.525	0.37069	0.483333	0.474138
1	1	0.146552	0.908333	0.293103
1	0.5	0.456897	0.5	0.439655
1	0.675	0.396552	0.616667	0.396552
1	0.566667	0.5	0.566667	0.491379
1	0.616667	0.715517	0.633333	0.793103
2	0.65	0.508621	0.641667	0.560345
2	0.658333	0.62931	0.45	0.862069
2	0.541667	0.37069	0.466667	0.37931
2	0.533333	0.568966	0.5	0.594828
2	0.308333	0.784483	0.391667	0.681034
2	0.4	0.741379	0.516667	0.732759
2	0.5	0.758621	0.533333	0.836207
2	0.7	0.836207	0.591667	0.827586
2	0.575	0.724138	0.6	0.534483
2	0.55	0.810345	0.783333	0.853448
2	0.408333	0.525862	0.366667	0.431034
2	0.7	0.672414	0.591667	0.715517
2	0.591667	0.681034	0.608333	0.706897
2	0.4	0.715517	0.433333	0.715517
2	0.466667	0.62069	0.616667	0.5
2	0.45	0.810345	0.408333	0.724138
2	0.741667	0.706897	0.783333	0.646552
2	0.433333	0.689655	0.4	0.637931
2	0.433333	0.646552	0.275	0.5
2	0.658333	0.637931	0.65	0.724138
