# Supplementary material for: Gender differences in reward and punishment for monetary and social feedback in children: An ERP study
Source: PLoS One. 2017 Mar 27;12(3):e0174100. doi: 10.1371/journal.pone.0174100 (PMC5367715; doi:10.1371/journal.pone.0174100)
Supplement: S1 Data — (ZIP) [file pone.0174100.s001.zip › The minimal date set/TableS3 Reaction time of all subjects in each condition.xlsx]

## Sheet: Sheet1
group	monetary reward RT	monetary punishement RT	social reward RT	social punishment RT
1	1085.8	1311.5	1355.96	1409.53
1	1289.88	1032.03	1246.12	1063.67
1	1321.76	1059.52	1150.16	900.307
1	859.686	1107.91	1024.05	1101.57
1	979.858	1538.23	920.577	1043.79
1	1451.22	1461.1	1078.78	922.824
1	1146.04	1292.96	866.456	986.54
1	634.303	697.352	865.116	572.92
1	475.67	475.154	543.097	680.382
1	1104.69	1096.31	942.381	1077.39
1	1217.71	1040.45	1290.96	1205.73
1	931	668.443	684.491	607.617
1	1462.77	1265.75	1225.8	929.983
1	1059.91	915.067	983.364	994.303
1	737.86	617.577	816.415	613.382
1	1089.42	1520.9	1132.39	1335.88
1	957.026	906.204	896.733	990.832
1	2120	1836.61	1906.32	1459.27
1	664.576	512.609	471.46	439.211
1	694.75	599.879	620.275	559.444
1	1051.33	1182.1	442.473	522.156
1	1008.32	782.961	624.957	580.646
1	1427.63	1392.23	927.633	1347.4
1	1044.23	1095.54	928.08	967.482
2	1627.94	1068.6	1447.73	1082.08
2	468.66	485.214	417.262	419.076
2	1505.82	1455.62	947.579	792.561
2	1282.77	2004.78	1440.71	1965.12
2	966.775	834.784	817.491	811.109
2	572.99	477.585	566.186	560.773
2	1911.91	1743.67	1102.15	1265.93
2	1151.52	934.64	1051.92	1104.63
2	1426.27	1328.65	1558.84	1823.7
2	1226.17	1148.87	1147.82	1206.01
2	1878.9	1428.34	1660.12	1700.44
2	920.233	1086.04	826.583	986.683
2	1078.85	1211.49	1059.73	1083.76
2	1420.53	1685.99	1268.72	1341.84
2	631.433	573.33	596.719	794.95
2	1036.96	793.99	751.87	713.449
2	909.058	842.877	828.307	889.302
2	1160.31	1165.14	875.667	929.477
2	937.084	1098.92	986.8	904.186
2	1224.44	1108.19	856.367	1208.47
