# Supplementary material for: Gender differences in reward and punishment for monetary and social feedback in children: An ERP study
Source: PLoS One. 2017 Mar 27;12(3):e0174100. doi: 10.1371/journal.pone.0174100 (PMC5367715; doi:10.1371/journal.pone.0174100)
Supplement: S1 Data — (ZIP) [file pone.0174100.s001.zip › The minimal date set/TableS4 Mean amplitude of FRN for seven electrodes of all subjects in each condition.xlsx]

## Sheet: Sheet1
group	monetary reward FRN	monetary punishment FRN	social reward FRN	social punishment FRN
1	2.50803	4.70034	7.18155	5.23801
1	-5.82002	-0.914741	-4.26738	-0.17367
1	-2.22149	1.95613	-4.43348	1.86064
1	1.18902	2.53496	0.535151	-0.828992
1	-1.12331	-2.0749	6.30863	3.98791
1	-4.86578	-4.24435	-0.382478	2.47581
1	-0.232141	0.92543	1.41234	0.136459
1	0.491501	-1.07342	7.99795	6.96296
1	-8.21842	-4.63971	4.32048	1.641
1	-0.901358	2.98463	6.96487	11.7632
1	-1.60284	3.28355	3.32748	4.4262
1	-0.559406	1.40683	0.762228	8.57346
1	4.80583	12.1012	8.04344	14.6673
1	-1.9149	-0.949605	7.95403	3.57006
1	1.02606	1.36663	7.67381	7.12057
1	-14.0191	-7.76247	-6.35058	4.33091
1	3.54794	-2.44176	7.47602	2.73627
1	0.998154	1.23675	0.0246118	0.720467
1	2.88266	6.68694	7.58735	8.72244
1	-1.72183	1.10435	8.39874	12.1765
1	0.0481565	4.00654	-3.0299	-1.65248
1	-3.18518	0.30264	2.33578	5.28682
1	-3.10735	-0.800112	6.29552	4.73391
1	8.5053	10.4102	11.2548	10.8467
2	0.595868	-0.137897	0.857743	0.475321
2	-7.45495	-4.33397	-4.0788	-1.32731
2	-3.93085	-3.97811	-1.29735	-3.53454
2	3.40867	4.73432	6.82955	9.85557
2	-4.57102	-9.61934	7.13489	9.11384
2	-2.68667	2.98234	1.852	1.76524
2	-2.69848	0.487856	2.74932	3.38118
2	-1.87079	-1.03627	4.40451	2.66926
2	-3.15957	-2.87462	-0.217029	1.86639
2	-4.70992	0.0463755	5.67894	9.62688
2	-1.09605	-6.29682	-0.402685	5.87349
2	-4.76528	0.817052	0.724084	1.29493
2	2.00171	-0.286181	3.24177	1.55911
2	-3.62797	-0.469519	1.56963	3.8232
2	-0.533058	-1.82007	-0.248181	0.811744
2	1.04098	-0.359267	4.37275	3.64151
2	-3.0623	-0.530993	1.75391	0.651571
2	2.628	-2.57091	0.769545	2.07625
2	-1.93764	-3.70089	1.44641	0.178987
2	-0.523012	-3.91447	0.721196	0.45025
