# Supplementary material for: Gender differences in reward and punishment for monetary and social feedback in children: An ERP study
Source: PLoS One. 2017 Mar 27;12(3):e0174100. doi: 10.1371/journal.pone.0174100 (PMC5367715; doi:10.1371/journal.pone.0174100)
Supplement: S1 Data — (ZIP) [file pone.0174100.s001.zip › The minimal date set/TableS5 The latency of grand average waveforms of FRN for seven electrodes of all subjects in each condition.xlsx]

## Sheet: Sheet1
group	monetary reward	monetary punishment	social reward	social punishment
1	222	250	224	236
1	246	236	252	216
1	244	250	254	230
1	230	210	238	228
1	254	242	242	230
1	242	240	230	230
1	252	250	212	216
1	222	220	226	244
1	258	250	238	236
1	242	210	250	210
1	256	246	232	248
1	272	210	250	270
1	242	228	256	230
1	264	240	230	244
1	284	246	230	220
1	256	250	226	230
1	222	236	230	214
1	264	220	226	226
1	232	250	208	230
1	264	236	250	210
1	260	248	234	210
1	256	242	222	246
1	248	210	240	234
1	324	242	240	210
2	234	220	216	216
2	252	218	244	228
2	244	206	248	206
2	290	206	242	222
2	250	200	250	200
2	250	220	256	250
2	262	200	278	280
2	282	220	258	232
2	234	212	252	236
2	272	200	230	230
2	200	208	252	200
2	250	220	234	234
2	216	194	218	218
2	246	196	230	218
2	228	228	216	220
2	200	266	252	194
2	274	202	256	230
2	246	212	192	226
2	250	196	230	222
2	214	182	190	214
