# Supplementary material for: Gender differences in reward and punishment for monetary and social feedback in children: An ERP study
Source: PLoS One. 2017 Mar 27;12(3):e0174100. doi: 10.1371/journal.pone.0174100 (PMC5367715; doi:10.1371/journal.pone.0174100)
Supplement: S1 Data — (ZIP) [file pone.0174100.s001.zip › The minimal date set/TableS6 The relationship between FRN and the sensitivity to reward and punishment.xlsx]

## Sheet: Sheet1
Boys
group	age	punishment sensitivity	reward sensitivity	monetary reward FRN amplitude	monetary punishment FRN amplitude	social reward FRN amplitude	social punishment FRN amplitude	monetary reward FRN latency	monetary punishment FRN latency	social reward FRN latency	social punishment FRN latency
1	10	27	47	2.50803	4.70034	7.18155	5.23801	222	250	224	236
1	12	45	61	-5.82002	-0.914741	-4.26738	-0.17367	246	236	252	216
1	11	41	43	-2.22149	1.95613	-4.43348	1.86064	244	250	254	230
1	10	15	16	1.18902	2.53496	0.535151	-0.828992	230	210	238	228
1	11	42	51	-1.12331	-2.0749	6.30863	3.98791	254	242	242	230
1	12	9	16	-4.86578	-4.24435	-0.382478	2.47581	242	240	230	230
1	12	35	53	-0.232141	0.92543	1.41234	0.136459	252	250	212	216
1	10	18	20	0.491501	-1.07342	7.99795	6.96296	222	220	226	244
1	10	27	44	-8.21842	-4.63971	4.32048	1.641	258	250	238	236
1	9	37	54	-0.901358	2.98463	6.96487	11.7632	242	210	250	210
1	9	36	51	-1.60284	3.28355	3.32748	4.4262	256	246	232	248
1	9	53	49	-0.559406	1.40683	0.762228	8.57346	272	210	250	270
1	10	42	57	4.80583	12.1012	8.04344	14.6673	242	228	256	230
1	10	37	60	-1.9149	-0.949605	7.95403	3.57006	264	240	230	244
1	9	37	33	1.02606	1.36663	7.67381	7.12057	284	246	230	220
1	9	27	40	-14.0191	-7.76247	-6.35058	4.33091	256	250	226	230
1	9	47	60	3.54794	-2.44176	7.47602	2.73627	222	236	230	214
1	10	45	53	0.998154	1.23675	0.0246118	0.720467	264	220	226	226
1	11	24	60	2.88266	6.68694	7.58735	8.72244	232	250	208	230
1	10	53	58	-1.72183	1.10435	8.39874	12.1765	264	236	250	210
1	3	35	61	0.0481565	4.00654	-3.0299	-1.65248	260	248	234	210
1	9	54	56	-3.18518	0.30264	2.33578	5.28682	256	242	222	246
1	10	45	44	-3.10735	-0.800112	6.29552	4.73391	248	210	240	234
1	10	47	60	8.5053	10.4102	11.2548	10.8467	324	242	240	210
Girls
group	age	punishment sensitivity	reward sensitivity	monetary reward FRN amplitude	monetary punishment FRN amplitude	social reward FRN amplitude	social punishment FRN amplitude	monetary reward FRN latency	monetary punishment FRN latency	social reward FRN latency	social punishment FRN latency
2	12	33	39	0.595868	-0.137897	0.857743	0.475321	234	220	216	216
2	12	52	47	-7.45495	-4.33397	-4.0788	-1.32731	252	218	244	228
2	12	48	51	-3.93085	-3.97811	-1.29735	-3.53454	244	206	248	206
2	10	45	47	3.40867	4.73432	6.82955	9.85557	290	206	242	222
2	9	43	65	-4.57102	-9.61934	7.13489	9.11384	250	200	250	200
2	9	43	53	-2.68667	2.98234	1.852	1.76524	250	220	256	250
2	9	45	51	-2.69848	0.487856	2.74932	3.38118	262	200	278	280
2	9	46	50	-1.87079	-1.03627	4.40451	2.66926	282	220	258	232
2	10	49	52	-3.15957	-2.87462	-0.217029	1.86639	234	212	252	236
2	9	25	53	-4.70992	0.0463755	5.67894	9.62688	272	200	230	230
2	9	40	51	-1.09605	-6.29682	-0.402685	5.87349	200	208	252	200
2	9	53	36	-4.76528	0.817052	0.724084	1.29493	250	220	234	234
2	10	45	62	2.00171	-0.286181	3.24177	1.55911	216	194	218	218
2	10	59	63	-3.62797	-0.469519	1.56963	3.8232	246	196	230	218
2	12	27	41	-0.533058	-1.82007	-0.248181	0.811744	228	228	216	220
2	10	40	39	1.04098	-0.359267	4.37275	3.64151	200	266	252	194
2	9	40	50	-3.0623	-0.530993	1.75391	0.651571	274	202	256	230
2	9	48	41	2.628	-2.57091	0.769545	2.07625	246	212	192	226
2	10	23	63	-1.93764	-3.70089	1.44641	0.178987	250	196	230	222
2	9	36	60	-0.523012	-3.91447	0.721196	0.45025	214	182	190	214
